# Supplementary material for: Targeting Polyamine Metabolism in Colorectal Cancer: Apigenin Dismantles the HIF-1α/SMOX Positive Feedback Loop to Suppress Tumor Progression
Source: Int J Mol Sci. 2026 Apr 3;27(7):3261. doi: 10.3390/ijms27073261 (PMC13074065; doi:10.3390/ijms27073261)
Supplement: Supplementary file 1 [file ijms-27-03261-s001.zip]

Archive with 1 entries (1 files):
- ijms-4196867-supplementary.pdf
